# Supplementary material for: Rectal Sensory and Compliance Testing: A Method Comparison Study between High-Resolution Anorectal Manometry and Barostat Investigations
Source: Diagnostics (Basel). 2024 Feb 6;14(4):351. doi: 10.3390/diagnostics14040351 (PMC10888286; doi:10.3390/diagnostics14040351)
Supplement: Supplementary file 1 [file diagnostics-14-00351-s001.zip]

Archive with 1 entries (1 files):
- diagnostics-2829123-supplementary.pdf
